# Supplementary material for: Germline specific genes increase DNA double-strand break repair and radioresistance in lung adenocarcinoma cells
Source: Cell Death Dis. 2024 Jan 12;15(1):38. doi: 10.1038/s41419-024-06433-y (PMC10786935; doi:10.1038/s41419-024-06433-y)
Supplement: Supplementary file 1 — Supplementary data 1 [file 41419_2024_6433_MOESM1_ESM.xlsx]

## Sheet: Supplementary data 1
Supplementary data 1. CCLE LUAD cell lines
Sample name	Histology	Histology subtype	Primary site	Sample source name	Cell line name	GC signature score based on 422 GC genes expressed in LUAD	Gender	Medium	Included as	Reason for exclusion
gsm887408	carcinoma	adenocarcinoma	lung	atcc	nci-h2126	0.594	M	DMEM		Different media
gsm887056	carcinoma	adenocarcinoma	lung	dsmz	hcc-44	0.597	F			Different source
gsm887450	carcinoma	adenocarcinoma	lung	kclb	nci-h854	0.597	unk	not available		Not available
gsm887366	carcinoma	adenocarcinoma	lung	atcc	nci-h1563	0.598	M	RPMI-1640	LOW	Included
gsm887285	carcinoma	adenocarcinoma	lung	dsmz	lxf-289	0.599	M			Different source
gsm887407	carcinoma	adenocarcinoma	lung	atcc	nci-h2122	0.601	F	RPMI-1640	LOW	Included
gsm887368	carcinoma	adenocarcinoma	lung	atcc	nci-h1573	0.604	F	RPMI-1640	LOW	Included
gsm886946	carcinoma	adenocarcinoma	lung	dsmz	colo-699	0.607	F			Different source
gsm887104	carcinoma	adenocarcinoma	lung	atcc	hs 618.t	0.61	F			Different source
gsm887364	carcinoma	adenocarcinoma	lung	atcc	nci-h1437	0.612	M	RPMI-1640	LOW	Included
gsm887372	carcinoma	adenocarcinoma	lung	atcc	nci-h1648	0.613	M
gsm887361	carcinoma	adenocarcinoma	lung	atcc	nci-h1395	0.614	F
gsm887533	carcinoma	adenocarcinoma	lung	hsrrb	rerf-lc-ad2	0.614	M
gsm887050	carcinoma	adenocarcinoma	lung	kclb	hcc-2279	0.615	F
gsm887371	carcinoma	adenocarcinoma	lung	atcc	nci-h1623	0.616	M
gsm886955	carcinoma	adenocarcinoma	lung	ecacc	cor-l105	0.618	M
gsm886990	carcinoma	adenocarcinoma	lung	dsmz	dv-90	0.619	M
gsm887422	carcinoma	adenocarcinoma	lung	atcc	nci-h2405	0.619	M
gsm887580	carcinoma	adenocarcinoma	lung	atcc	sk-lu-1	0.619	F
gsm887359	carcinoma	adenocarcinoma	lung	atcc	nci-h1373	0.62	M
gsm887382	carcinoma	adenocarcinoma	lung	atcc	nci-h1792	0.621	M
gsm886915	carcinoma	adenocarcinoma	lung	atcc	calu-3	0.621	M
gsm887379	carcinoma	adenocarcinoma	lung	atcc	nci-h1734	0.621	F
gsm887402	carcinoma	adenocarcinoma	lung	atcc	nci-h2087	0.622	M
gsm887339	carcinoma	adenocarcinoma	lung	ecacc	mor/cpr	0.623	unk
gsm887418	carcinoma	adenocarcinoma	lung	atcc	nci-h2291	0.623	M
gsm887415	carcinoma	adenocarcinoma	lung	atcc	nci-h2228	0.623	F
gsm887532	carcinoma	adenocarcinoma	lung	hsrrb	rerf-lc-ad1	0.624	M
gsm887093	carcinoma	adenocarcinoma	lung	atcc	hs 229.t	0.625	M
gsm887380	carcinoma	adenocarcinoma	lung	atcc	nci-h1755	0.627	F
gsm887428	carcinoma	adenocarcinoma	lung	atcc	nci-h441	0.628	M
gsm887055	carcinoma	adenocarcinoma	lung	atcc	hcc4006	0.628	M
gsm887420	carcinoma	adenocarcinoma	lung	atcc	nci-h2347	0.628	F	RPMI-1640	HIGH	Included
gsm887374	carcinoma	adenocarcinoma	lung	atcc	nci-h1651	0.628	M	DMEM:F12		Different media
gsm887401	carcinoma	adenocarcinoma	lung	atcc	nci-h2085	0.629	M	RPMI-1640	HIGH	Included
gsm887060	carcinoma	adenocarcinoma	lung	atcc	hcc827	0.629	F			Different source
gsm887059	carcinoma	adenocarcinoma	lung	dsmz	hcc-78	0.632	M			Different source
gsm887394	carcinoma	adenocarcinoma	lung	atcc	nci-h2009	0.632	F	DMEM:F12		Different media
gsm887426	carcinoma	adenocarcinoma	lung	ecacc	nci-h322	0.633	M	not available		Not available
gsm887419	carcinoma	adenocarcinoma	lung	atcc	nci-h2342	0.634	M	DMEM:F12		Different media
gsm887395	carcinoma	adenocarcinoma	lung	atcc	nci-h2023	0.634	M	DMEM:F12		Different media
gsm887358	carcinoma	adenocarcinoma	lung	atcc	nci-h1355	0.639	M	suspension		Suspended cells
gsm887378	carcinoma	adenocarcinoma	lung	atcc	nci-h1703	0.642	M	RPMI-1640	HIGH	Included
gsm887376	carcinoma	adenocarcinoma	lung	atcc	nci-h1693	0.647	F	RPMI-1640	HIGH	Included
